# Supplementary material for: Deregulated expression of polycomb repressive complex 2 target genes in a NF1 patient with microdeletion generating the RNF135-SUZ12 chimeric gene
Source: Neurogenetics. 2023 May 5;24(3):181–8. doi: 10.1007/s10048-023-00718-8 (PMC10319651; doi:10.1007/s10048-023-00718-8)
Supplement: Supplementary file 1 — (XLSX 10 kb) [file 10048_2023_718_MOESM1_ESM.xlsx]

## Sheet: Foglio1
Table S1. Sequence of primers for qPCR assays
Gene target	Oligonucleotide name	Sequence (5’ to 3’)
RNF135-SUZ12	RNF135_qPCR_FW	GCTGCAGGGAAAATCAGAGA
	SUZ12_qPCR_REV	GGTCAGGATTCCAAAGGCACC
RNF135	RNF135_qPCR_FW	GCTGCAGGGAAAATCAGAGA
	RNF135_qPCR_REV	TACGGGAATCCTTGGACACC
SUZ12	SUZ12_qPCR_FW	TGCAGCTTACGTTTACTGGT
	SUZ12_qPCR_REV	GGTCAGGATTCCAAAGGCACC
EZH2	EZH2_qPCR_FW	TACCAGCATTTGGAGGGAGC
	EZH2_qPCR_REV	CCTGCTTCCCTATCACTGTC
EED	EED_qPCR_FW	ACTGGCACAGTAAAGAAGGAG
	EED_qPCR_REV	CATCAGCATCAGCATCCACG
TP53	TP53_qPCR_FW	AAGCTCCCAGAATGCCAGAG
	TP53_qPCR_REV	GGAGTACGTGCAAGTCACAG
PTEN	PTEN_qPCR_FW	ATTGCAGAGTTGCACAATATCC
	PTEN_qPCR_REV	ATCATTACACCAGTTCGTCCC
CDKN2B	CDKN2B_qPCR_FW	GAATGCGCGAGGAGAACAAG
	CDKN2B_qPCR_REV	CCATCATCATGACCTGGATCG
MECP2	MECP2_qPCR_FW	GCTCCAGGAACTGGCAGAGG
	MECP2_qPCR_REV	CGTTTCTTGGGAATGGCCTG
PSMD11	PSMD11_qPCR_FW	CATCGACATCCTCCACTCCA
	PSMD11_qPCR_REV	CCAGTCTTTGCCAGGAGAGA
BCL2	BCL2_qPCR_FW	ATGTGTGTGGAGAGCGTCAACC
	BCL2_qPCR_REV	TGAGCAGAGTCTTCAGAGACAGCC
CDKN1B	CDKN1B_qPCR_FW	CTCTGAGGACACGCATTTGG
	CDKN1B_qPCR_REV	GAGTAGAAGAATCGTCGGTTG
NFKB2	NFKB2_qPCR_FW	TTCTGAAGGCTGGTGCTGAC
	NFKB2_qPCR_REV	AAGTGAGGTCAAGAGGCGTG
EIF3A	EIF3A_qPCR_FW	ATTAGTCAAGCCAGGTGGATG
	EIF3A_qPCR_REV	TCCTTGTCATTCTCCTCCCG
TBP	TBP_qPCR_FW	CGGCTGTTTAACTTCGCTTC
	TBP_qPCR_REV	CACACGCCAAGAAACAGTGA
